# Supplementary material for: Self-Healing Alginate Hydrogel Formed by Dynamic Benzoxaborolate Chemistry Protects Retinal Pigment Epithelium Cells against Oxidative Damage
Source: Gels. 2022 Dec 29;9(1):24. doi: 10.3390/gels9010024 (PMC9857501; doi:10.3390/gels9010024)
Supplement: Supplementary file 1 [file gels-09-00024-s001.zip]

Archive with 1 entries (1 files):
- gels-2081670-supplementary.pdf
